# Supplementary material for: Heritability of circle of Willis variations in families with intracranial aneurysms
Source: PLoS One. 2018 Jan 29;13(1):e0191974. doi: 10.1371/journal.pone.0191974 (PMC5788367; doi:10.1371/journal.pone.0191974)
Supplement: S1 File — (XLSX) [file pone.0191974.s001.xlsx]

## Sheet: Blad1
Family number	Index	Sex	Number of IA	SAH history	A1 asymmetry	incomplete PcomA	Fetal posterior circulation	Classical configuration
1	1	F	0	0	0	0	0	1
1	0	M	0	0	0	0	0	1
2	1	M	0	0	0	1	0	0
2	0	F	0	0	1	0	1	0
3	1	M	2	1	1	1	1	0
3	0	M	2	1	0	1	0	0
4	1	F	1	0	1	1	0	0
4	0	M	1	0	0	1	0	0
4	0	M	0	0	0	0	0	1
4	0	M	0	0	0	1	0	0
4	0	M	0	0	0	0	0	1
5	1	M	0	0	0	0	0	1
5	0	F	0	0	0	0	0	1
6	1	F	4	1	0	1	0	0
6	0	M	0	0	0	1	0	0
6	0	F	0	0	0	1	0	0
6	0	F	2	0	1	1	0	0
7	1	M	3	1	0	1	1	0
7	0	M	2	0	1	0	0	0
8	1	F	0	0	0	1	0	0
8	0	M	0	0	0	1	0	0
9	1	M	0	0	0	0	0	1
9	0	F	0	0	0	0	0	1
10	1	F	0	0	0	0	0	1
10	0	F	0	0	0	1	0	0
11	1	M	1	1	0	1	0	0
11	0	F	4	0	0	1	0	0
12	1	F	0	0	0	1	0	0
12	0	F	0	0	0	0	0	1
12	0	F	0	0	0	0	0	1
12	0	M	0	0	1	1	1	0
13	1	M	0	0	0	0	0	1
13	0	F	0	0	0	0	0	1
13	0	M	0	0	0	0	0	1
14	1	F	0	0	0	1	0	0
14	0	M	0	0	0	0	0	1
14	0	M	0	0	0	1	0	0
14	0	F	0	0	0	1	0	0
14	0	M	0	0	1	0	0	0
14	0	F	0	0	0	0	1	0
14	0	F	0	0	1	1	0	0
14	0	M	0	0	0	1	0	0
14	0	M	0	0	0	1	0	0
14	0	F	0	0	0	0	0	1
14	0	F	0	0	0	1	0	0
14	0	M	0	0	1	1	0	0
15	1	F	1	0	0	1	1	0
15	0	F	0	0	0	1	1	0
15	0	F	0	0	0	1	1	0
15	0	M	0	0	0	1	0	0
16	1	M	0	0	0	0	1	0
16	0	F	0	0	1	1	0	0
16	0	M	0	0	0	0	0	1
17	1	F	0	0	1	0	0	0
17	0	F	0	0	0	0	0	1
18	1	M	0	0	1	0	0	0
18	0	M	0	0	1	0	1	0
18	0	M	0	0	1	0	0	0
19	1	M	0	0	0	0	0	1
19	0	M	0	0	0	0	0	1
20	1	F	0	0	0	0	0	1
20	0	F	0	0	0	1	0	0
21	1	F	1	1	0	1	0	0
21	0	M	0	0	0	0	0	1
22	1	F	4	0	0	1	0	0
22	0	F	0	0	1	0	1	0
22	0	M	0	0	1	0	1	0
23	1	M	0	0	0	0	1	0
23	0	F	0	0	0	1	0	0
24	1	F	0	0	0	0	0	1
24	0	M	0	0	1	0	0	0
25	1	F	0	0	0	0	1	0
25	0	M	0	0	0	0	0	1
25	0	M	0	0	0	0	1	0
26	1	F	4	1	0	0	1	0
26	0	M	0	0	1	1	0	0
26	0	F	0	0	1	0	0	0
27	1	F	2	1	1	1	0	0
27	0	M	0	0	0	1	0	0
27	0	F	0	0	0	0	0	1
28	1	F	0	0	0	1	0	0
28	0	F	5	1	0	1	0	0
28	0	M	0	0	0	1	0	0
28	0	F	0	0	0	1	0	0
28	0	F	0	0	1	1	0	0
28	0	F	0	0	1	1	0	0
29	1	F	0	0	1	1	1	0
29	0	F	0	0	1	1	1	0
30	1	F	1	0	1	0	1	0
30	0	F	0	0	0	1	0	0
31	1	M	0	0	0	1	0	0
31	0	M	0	0	0	1	0	0
31	0	M	0	0	0	1	1	0
32	1	F	0	0	0	1	0	0
32	0	M	0	0	0	0	1	0
32	0	F	0	0	0	0	1	0
32	0	M	0	0	0	0	1	0
33	1	F	4	0	0	1	1	0
33	0	M	0	0	0	0	0	1
34	1	M	0	0	1	1	0	0
34	0	F	0	0	0	1	0	0
35	1	M	0	0	0	0	1	0
35	0	F	0	0	0	0	0	1
36	1	F	0	0	1	0	0	0
36	0	F	0	0	0	1	0	0
37	1	F	1	0	0	0	1	0
37	0	F	0	0	0	0	1	0
37	0	M	0	0	0	0	1	0
38	1	F	0	0	0	0	0	1
38	0	F	0	0	0	0	0	1
39	1	F	0	0	0	0	0	1
39	0	M	0	0	0	0	0	1
40	1	F	3	1	0	1	0	0
40	0	F	0	0	0	1	0	0
40	0	M	0	0	0	1	0	0
40	0	F	0	0	0	1	0	0
40	0	M	0	0	0	1	0	0
40	0	F	0	0	1	1	0	0
41	1	F	2	1	0	1	0	0
41	0	F	0	0	1	0	0	0
41	0	F	3	2	1	1	1	0
41	0	M	0	0	1	1	1	0
41	0	M	0	0	0	1	0	0
41	0	M	0	0	0	0	1	0
42	1	M	2	1	1	1	0	0
42	0	M	0	0	0	0	0	1
43	1	F	6	0	0	0	0	1
43	0	M	0	0	0	0	1	0
43	0	F	0	0	0	1	0	0
44	1	F	0	0	0	0	0	1
44	0	F	0	0	0	0	0	1
44	0	F	0	0	1	0	1	0
45	1	F	4	1	0	1	0	0
45	0	F	2	0	1	0	1	0
45	0	M	0	0	0	1	0	0
46	1	M	0	0	0	0	0	1
46	0	M	0	0	0	1	0	0
46	0	M	0	0	1	0	0	0
46	0	F	0	0	0	1	0	0
47	1	M	5	0	0	1	0	0
47	0	F	0	0	0	1	0	0
47	0	F	0	0	0	1	0	0
47	0	M	0	0	0	1	0	0
48	1	F	0	0	0	1	1	0
48	0	M	2	0	1	1	1	0
48	0	M	3	0	1	0	1	0
49	1	F	0	0	1	0	0	0
49	0	F	4	0	0	1	0	0
49	0	M	0	0	0	0	0	1
50	1	M	0	0	0	1	0	0
50	0	F	0	0	0	1	0	0
50	0	F	0	0	1	0	0	0
50	0	F	0	0	0	0	0	1
51	1	F	0	0	0	1	0	0
51	0	F	0	0	0	1	0	0
52	1	F	0	0	0	1	0	0
52	0	M	0	0	0	1	0	0
53	1	F	5	1	1	1	0	0
53	0	M	0	0	0	1	0	0
53	0	M	0	0	1	1	0	0
53	0	M	0	0	0	1	0	0
54	1	M	3	0	0	0	1	0
54	0	M	0	0	1	0	0	0
54	0	F	0	0	0	1	0	0
54	0	F	0	0	0	0	1	0
54	0	M	0	0	0	1	0	0
54	0	M	0	0	1	1	0	0
54	0	F	1	0	0	0	0	1
54	0	F	0	0	0	0	1	0
55	1	F	1	0	0	0	0	1
55	0	M	0	0	0	1	0	0
56	1	F	5	1	0	1	1	0
56	0	F	0	0	1	0	0	0
57	1	F	4	0	0	1	0	0
57	0	F	0	0	0	1	0	0
57	0	F	0	0	0	0	0	1
58	1	F	6	1	0	1	0	0
58	0	M	0	0	0	1	0	0
59	1	M	0	0	0	0	1	0
59	0	M	0	0	1	1	0	0
59	0	F	0	0	1	0	0	0
59	0	F	0	0	0	1	1	0
59	0	F	0	0	0	0	1	0
59	0	M	0	0	1	0	1	0
59	0	M	0	0	1	1	1	0
60	1	F	0	0	0	0	1	0
60	0	F	0	0	0	1	0	0
61	1	F	0	0	0	0	0	1
61	0	M	0	0	0	1	0	0
62	1	F	0	0	0	1	0	0
62	0	F	2	1	1	1	0	0
62	0	F	0	0	0	0	0	1
62	0	M	0	0	0	1	0	0
63	1	M	1	0	0	1	0	0
63	0	M	0	0	0	1	1	0
63	0	M	0	0	0	1	1	0
63	0	M	0	0	0	0	0	1
64	1	M	0	0	0	0	1	0
64	0	F	0	0	0	0	0	1
65	1	M	0	0	0	1	0	0
65	0	M	1	0	0	1	1	0
65	0	M	3	0	0	1	0	0
66	1	M	0	0	0	1	0	0
66	0	M	0	0	0	1	0	0
66	0	F	0	0	0	1	0	0
66	0	F	0	0	0	0	0	1
67	1	F	0	0	0	0	0	1
67	0	M	0	0	0	1	1	0
68	1	F	0	0	0	1	0	0
68	0	F	0	0	0	0	0	1
69	1	F	3	0	0	0	0	1
69	0	M	6	0	0	0	1	0
69	0	M	3	0	0	0	1	0
69	0	M	3	0	0	0	1	0
69	0	M	0	0	0	0	1	0
69	0	F	0	0	0	0	0	1
69	0	M	0	0	0	0	1	0
69	0	F	0	0	0	1	0	0
69	0	F	1	0	0	0	1	0
69	0	F	1	0	0	0	1	0
69	0	M	0	0	0	1	0	0
69	0	F	0	0	1	0	1	0
69	0	M	0	0	1	1	0	0
69	0	M	0	0	1	0	1	0
69	0	M	2	0	0	1	1	0
70	1	F	1	0	0	1	0	0
70	0	F	0	0	1	0	1	0
70	0	F	0	0	0	0	1	0
70	0	F	0	0	0	1	0	0
70	0	F	0	0	0	1	0	0
71	1	F	3	1	0	0	0	1
71	0	F	0	0	0	0	0	1
72	1	F	2	1	0	1	0	0
72	0	M	0	0	0	1	0	0
72	0	M	0	0	0	1	0	0
73	1	F	0	0	0	1	0	0
73	0	F	1	0	0	0	1	0
74	1	F	3	1	1	1	1	0
74	0	F	2	0	0	1	0	0
74	0	M	0	0	0	0	0	1
74	0	M	0	0	0	1	0	0
74	0	F	4	0	1	1	1	0
74	0	F	0	0	1	1	0	0
74	0	F	0	0	1	0	1	0
74	0	F	0	0	0	1	1	0
75	1	F	0	0	0	1	0	0
75	0	F	0	0	1	0	1	0
76	1	F	2	0	0	0	0	1
76	0	F	0	0	0	0	0	1
76	0	F	0	0	0	0	0	1
76	0	M	0	0	1	1	1	0
76	0	M	0	0	1	1	0	0
76	0	M	0	0	0	1	0	0
77	1	M	0	0	0	1	0	0
77	0	F	0	0	0	1	0	0
77	0	F	0	0	0	1	0	0
77	0	F	0	0	0	1	0	0
78	1	F	0	0	1	1	0	0
78	0	F	0	0	1	1	1	0
78	0	M	0	0	0	1	0	0
79	1	F	2	1	1	1	0	0
79	0	M	0	0	0	1	0	0
79	0	F	0	0	1	1	1	0
80	1	F	3	1	1	1	0	0
80	0	M	0	0	0	1	0	0
80	0	F	0	0	0	0	0	1
80	0	F	8	0	0	1	0	0
81	1	M	0	0	0	1	0	0
81	0	F	0	0	0	1	0	0
81	0	F	0	0	0	1	0	0
81	0	M	0	0	0	1	0	0
82	1	F	3	1	1	1	1	0
82	0	F	1	0	0	1	0	0
82	0	F	0	0	0	1	1	0
82	0	F	0	0	1	1	0	0
82	0	F	0	0	1	1	0	0
83	1	F	0	0	0	1	0	0
83	0	M	0	0	0	1	0	0
84	1	F	1	1	0	0	1	0
84	0	M	0	0	0	1	0	0
84	0	M	0	0	1	1	0	0
84	0	M	0	0	0	0	0	1
84	0	F	0	0	0	0	0	1
84	0	M	0	0	0	1	0	0
84	0	F	0	0	1	1	0	0
85	1	M	0	0	0	1	0	0
85	0	M	0	0	0	1	0	0
86	1	M	0	0	0	1	0	0
86	0	F	0	0	0	1	0	0
87	1	F	3	1	0	1	0	0
87	0	M	0	0	0	0	0	1
87	0	F	0	0	0	0	0	1
87	0	M	3	0	0	1	0	0
88	1	F	1	0	0	1	0	0
88	0	F	0	0	1	0	1	0
89	1	M	0	0	0	0	1	0
89	0	M	0	0	1	1	0	0
90	1	M	2	1	0	1	0	0
90	0	M	0	0	0	0	1	0
90	0	M	0	0	0	1	1	0
90	0	F	0	0	0	1	0	0
90	0	M	0	0	1	1	0	0
91	1	F	0	0	0	1	0	0
91	0	F	0	0	0	1	0	0
92	1	M	0	0	0	0	1	0
92	0	M	0	0	0	0	1	0
93	1	M	0	0	0	1	0	0
93	0	M	0	0	0	1	0	0
93	0	M	0	0	0	1	1	0
93	0	F	3	0	0	0	0	1
94	1	F	9	1	1	1	0	0
94	0	F	0	0	0	1	0	0
94	0	F	0	0	0	1	0	0
95	1	M	0	0	0	1	0	0
95	0	F	4	2	0	1	1	0
96	1	M	0	0	0	1	0	0
96	0	M	0	0	0	1	0	0
97	1	M	0	0	0	0	0	1
97	0	M	0	0	0	1	0	0
97	0	M	0	0	0	1	1	0
98	1	M	0	0	1	1	0	0
98	0	F	0	0	0	1	0	0
99	1	F	0	0	0	0	0	1
99	0	F	0	0	0	0	0	1
100	1	M	0	0	0	0	0	1
100	0	M	0	0	0	1	0	0
101	1	F	0	0	0	0	0	1
101	0	F	0	0	0	1	0	0
102	1	F	0	0	0	0	1	0
102	0	M	0	0	0	0	1	0
103	1	F	0	0	0	0	0	1
103	0	M	0	0	1	1	0	0
104	1	M	1	1	0	0	0	1
104	0	F	4	0	0	1	0	0
105	1	F	0	0	0	1	1	0
105	0	F	1	1	1	0	1	0
106	1	M	0	0	0	0	1	0
106	0	F	0	0	0	0	0	1
107	1	F	0	0	0	1	0	0
107	0	M	0	0	0	1	0	0
108	1	F	0	0	0	0	1	0
108	0	F	0	0	0	0	0	1
108	0	F	0	0	0	0	0	1
109	1	M	0	0	0	1	0	0
109	0	M	2	1	1	0	0	0
109	0	F	0	0	0	1	0	0
110	1	F	0	0	0	0	0	1
110	0	F	0	0	1	0	1	0
111	1	F	0	0	0	1	0	0
111	0	F	0	0	0	0	0	1
112	1	M	0	0	0	0	1	0
112	0	F	2	0	1	0	1	0
112	0	F	0	0	0	0	1	0
113	1	F	0	0	0	0	0	1
113	0	M	0	1	1	1	0	0
114	1	F	0	0	0	0	0	1
114	0	M	3	1	0	1	1	0
115	1	M	0	0	0	0	0	1
115	0	F	0	0	0	0	1	0
116	1	F	0	0	0	1	0	0
116	0	F	0	0	0	1	0	0
117	1	F	1	1	0	0	1	0
117	0	M	0	0	0	0	1	0
117	0	M	0	0	0	1	1	0
117	0	M	0	0	1	0	0	0
117	0	M	0	0	0	0	0	1
117	0	F	3	0	0	0	1	0
117	0	F	0	0	0	0	1	0
118	1	F	1	0	1	1	0	0
118	0	F	3	1	0	0	0	1
119	1	M	0	0	0	0	0	1
119	0	F	0	0	1	0	0	0
120	1	M	0	0	1	1	0	0
120	0	F	4	1	1	1	0	0
121	1	F	2	1	0	1	0	0
121	0	F	0	0	0	1	0	0
121	0	F	0	0	1	1	0	0
122	1	F	0	0	0	0	0	1
122	0	M	0	0	0	0	0	1
122	0	M	0	0	1	1	0	0
